# Supplementary material for: Spontaneous Object Exploration in a Recessive Gene Knockout Model of Parkinson’s Disease: Development and Progression of Object Recognition Memory Deficits in Male Pink1–/– Rats
Source: Front Behav Neurosci. 2022 Dec 6;16:951268. doi: 10.3389/fnbeh.2022.951268 (PMC9763898; doi:10.3389/fnbeh.2022.951268)
Supplement: Supplementary file 1 [file Table_1.XLSX]

## Sheet: Mass
		3 months	4 months	5 months	6 months	7 months	8 months	9 months
Subject		weight(g)	weight(g)	weight(g)	weight(g)	weight(g)	weight(g)	weight(g)
21061		421	554	600	621	617	679	698
21063		381	494	555	545	599	635	659
21064		385	474	533	519	573	613	618
21065		481	596	702	740	792	828	857
21066		416	529	589	619	655	681	694
21067		437	554	584	634	668	688	704
21068		408	530	606	611	661	703	729
21069		412	541	609	637	688	719	720
21070		416	532	587	612	660	685	696
21071		423	523	595	581	605	632	642
21072		401	504	565	585	630	660	677
21073		417	525	579	574	640	686	707
21074		450	559	613	583	659	702	711
21075		436	577	580	619	668	678	731
21076		489	509	637	675	725	688	781
21087		387	451	501	525	558	585	610
21088		408	484	546	580	617	635	668
21089		413	493	558	587	626	631	661
21090		361	495	433	475	511	517	538
21091		396	459	520	556	731	619	642
21092		402	474	543	590	782	679	704
21093		411	476	513	550	552	572	593
21094		405	442	511	540	570	593	623

## Sheet: NOR Sample Exploration
		3 months	3 months	3 months	5 months	5 months	5 months	7 months	7 months	7 months	9 months	9 months	9 months
Animal ID	Group	Total Left	Total Right	TotalSampleExploration	Total Top	Total Bottom	TotalSampleExploration	Total Left	Total Right	TotalSampleExploration	Total Bottom	Total Top	TotalSampleExploration
21087	WT	43.833	21.878	65.711	93.581	85.249	178.83	25.01	48.501	73.511	63.232	33.019	96.251
21088	WT	18.547	17.085	35.632	56.742	54.521	111.263	13	4.755	17.755	18.994	26.248	45.242
21089	WT	36.738	22.991	59.729	83.504	62.722	146.226	27.759	25.765	53.524	32.758	18.259	51.017
21090	WT	8.419	19.003	27.422	73.739	55.748	129.487	45.763	42.503	88.266	14.481	36.286	50.767
21091	WT	34.246	19.247	53.493	96.298	31.519	127.817	10	34.488	44.488	23.989	16.773	40.762
21092	WT	23.252	26.148	49.4	38.214	31.261	69.475	35	11.59	46.59	26.758	35.493	62.251
21093	WT	35.606	33.995	69.601	84.519	40.476	124.995	19.012	27.76	46.772	31.497	16.242	47.739
21094	WT	18.248	37.982	56.23	78.018	61.245	139.263	51.757	30.239	81.996	66.262	38.234	104.496
21061	Pink1-/-	62.209	38.221	100.43	118.92	47.994	166.914	35.234	56.245	91.479	53.999	37.748	91.747
21063	Pink1-/-	65.402	37.65	103.052	103.507	56.032	159.539	19.489	11.505	30.994	38.987	42.506	81.493
21064	Pink1-/-	71.585	45.646	117.231	60.745	34.507	95.252	22.507	38.49	60.997	38.987	42.506	81.493
21065	Pink1-/-	58.215	46.233	104.448	70.529	61.234	131.763	16.75	27.473	44.223	43.549	52.993	96.542
21066	Pink1-/-	60.663	61.013	121.676	86.732	83.821	170.553	40.379	34.747	75.126	32.757	21.27	54.027
21067	Pink1-/-	54.494	40.006	94.5	68.26	57.002	125.262	17.27	23.27	40.54	40.756	63.259	104.015
21068	Pink1-/-	47.997	59.741	107.738	81.754	67.276	149.03	64.452	30.509	94.961	32.251	22.761	55.012
21069	Pink1-/-	23.256	33.479	56.735	106.78	72.42	179.2	14.273	40.25	54.523	30.991	39.28	70.271
21070	Pink1-/-	39.01	51.264	90.274	73.492	93.768	167.26	42.008	22.735	64.743	46.501	35.995	82.496
21071	Pink1-/-	44.49	45.62	90.11	50.999	73.754	124.753	17.994	22	39.994	34.591	33.915	68.506
21072	Pink1-/-	36.259	56.496	92.755	46.987	133.856	180.843	36.754	27.516	64.27	28.986	24.25	53.236
21073	Pink1-/-	42.98	47.496	90.476	65.016	52.739	117.755	31.52	43.251	74.771	38.496	34.76	73.256
21074	Pink1-/-	53.971	37.957	91.928	55.748	63.75	119.498	42.019	52.252	94.271	48.19	40.288	88.478
21075	Pink1-/-	31.746	55.99	87.736	41.258	47.508	88.766	25.006	29.737	54.743	37.734	29.714	67.448
21076	Pink1-/-	23.503	23.166	46.669	119.397	39.487	158.884	32.52	25.03	57.55	29.494	32.733	62.227

## Sheet: NOR Test Exploration and DI
		3 months	3 months	3 months	3 months	5 months	5 months	5 months	5 months	7 months	7 months	7 months	7 months	9 months	9 months	9 months	9 months
Group	Animal ID	Novel	Familiar	Test Exploration	DI	Novel	Familiar	Test Exploration	DI	Novel	Familiar	Test Exploration	DI	Novel	Familiar	Test Exploration	DI
WT	21087	24.58	12.877	37.457	0.312438	20.396	5.749	26.145	0.560222	15.509	5.758	21.267	0.458504	22.229	7.502	29.731	0.495342
WT	21088	39.996	7.5	47.496	0.684184	18.818	12.008	30.826	0.220917	17.67	7.297	24.967	0.415468	9.776	2.499	12.275	0.592831
WT	21089	26.011	12.132	38.143	0.363868	35.229	10.524	45.753	0.539965	14.755	6.436	21.191	0.392572	13.413	11.747	25.16	0.0662162
WT	21090	28.824	17.546	46.37	0.243218	18.209	13.436	31.645	0.15083	24.988	7.749	32.737	0.526591	5.071	2.996	8.067	0.257221
WT	21091	37.822	6.474	44.296	0.707694	19.979	1.749	21.728	0.83901	10.752	0.498	11.25	0.911467	8.488	2.74	11.228	0.511934
WT	21092	41.666	11.99	53.656	0.553079	18.388	14.496	32.884	0.118355	11.88	15.502	27.382	-0.132277	10.157	2.999	13.156	0.544086
WT	21093	48.147	17.202	65.349	0.473534	34.784	7.754	42.538	0.635432	6.992	21.751			12.753	4.025	16.778	0.520205
WT	21094	57.953	9.243	67.196	0.724894	14.724	14.526	29.25	0.00676923	19.916	9.578	29.494	0.350512	21.661	19.324	40.985	0.0570209
Pink1-/-	21061	20.762	20.382	41.144	0.00923585	29.018	33.7	62.718	-0.0746516	19.499	17.762	37.261	0.0466171	14.019	9.535	23.554	0.190371
Pink1-/-	21063	24.119	14.036	38.155	0.264264	12.484	26.868	39.352	-0.365521	14.241	13.637	27.878	0.0216658	11.267	7.748	19.015	0.185064
Pink1-/-	21064	36.321	13.893	50.214	0.446648	17.512	17.231	34.743	0.00808796	11.44	10.503	21.943	0.0427015	6.003	12.448	18.451	-0.349304
Pink1-/-	21065	29.729	19.514	49.243	0.207441	18.525	25.753	44.278	-0.163241	7.762	12.495	20.257	-0.233648	11.723	6.732	18.455	0.270442
Pink1-/-	21066	40.054	18.682	58.736	0.363865	32.017	27.5	59.517	0.0758943	11.005	13.753	24.758	-0.110994	10.146	5.252	15.398	0.317833
Pink1-/-	21067	27.649	13.143	40.792	0.355609	24.982	21.496	46.478	0.0750032	9.246	8.753	17.999	0.0273904	19.557	9.971	29.528	0.324641
Pink1-/-	21068	41.226	16.164	57.39	0.436696	16.736	9.47	26.206	0.277265	9.249	6.262	15.511	0.192573	9.185	10.491	19.676	-0.0663753
Pink1-/-	21069	31.494	18.216	49.71	0.267109	18.895	18.774	37.669	0.00321219	14.006	9.242	23.248	0.204921	13.092	18.518	31.61	-0.171655
Pink1-/-	21070	69.426	29.87	99.296	0.398364	28.656	15.508	44.164	0.297709	14.255	5.503	19.758	0.44296	8.503	11.073	19.576	-0.131283
Pink1-/-	21071	40.62	10.571	51.191	0.586998	25.778	15.197	40.975	0.258231	9.753	6.737	16.49	0.182899	12.159	10.994	23.153	0.0503175
Pink1-/-	21072	62.864	15.01	77.874	0.614505	18.99	20.964	39.954	-0.0494068	15.948	22.905	38.853	-0.17906	9.003	13.231	22.234	-0.190159
Pink1-/-	21073	41.048	12.918	53.966	0.521254	15.731	12.505	28.236	0.114251	15.511	18.49	34.001	-0.0876151	25.725	11.749	37.474	0.372952
Pink1-/-	21074	43.954	7.733	51.687	0.700776	33.493	27.745	61.238	0.0938633	5.99	15.246	21.236	-0.435864	13.077	13.458	26.535	-0.0143584
Pink1-/-	21075	40.936	6.723	47.659	0.717871	17.213	13.221	30.434	0.131169	14.111	10.75	24.861	0.135192	8.319	5.234	13.553	0.227625
Pink1-/-	21076	25.254	22.012	47.266	0.0685905	18.432	18.252	36.684	0.00490677	12.522	13.27	25.792	-0.0290012	4.001	14.001	18.002	-0.555494

## Sheet: NOR OtherBehaviors
	3 months	3 months	3 months	3 months	3 months	5 months	5 months	5 months	5 months	7 months	7 months	7 months	7 months	9 months	9 months	9 months	9 months
Group	Animal ID	Ambulation	Grooming	Rearing	Stationary	Ambulation	Grooming	Rearing	Stationary	Ambulation	Grooming	Rearing	Stationary	Ambulation	Grooming	Rearing	Stationary
WT	21087	51.103	13.006	46.284	31.687	18.023	11.89	45.129	78.808	15.381	26.214	41.305	76.343	19.025	19.499	36.418	75.458
WT	21088	11.39	51.833	11.79	58.393	30.993	15.824	31.773	68.824	33.904	20.988	16.44	83.06	17.225	25.258	7.157	118.01
WT	21089	39.496	29.88	59.232	13.722	12.599	34.161	66.068	20.654	39.716	7.492	65.971	45.88	14.037	17.249	16.006	107.293
WT	21090	31.077	7.757	57.442	36.903	24.287	16.947	61.775	44.719	3.751	52.22	1.251	90.041	8.427	80.925	2.086	80.248
WT	21091	23.065	43.379	47.351	21.405	6.243	54.476	58.675	37.281	5.766	47.772	15.997	99.713	16.999	57.59	19.306	74.43
WT	21092	28.031	30.506	38.047	28.113	39.066	17.554	68.188	23.419	26.246	26.716	66.611	32.794	21.668	18.748	60.419	66.51
WT	21093	35.39	14.766	52.189	11.094	22.794	27.759	36.905	49.994					35.396	25.996	26.691	75.068
WT	21094	22.626	9.135	24.172	55.34	19.334	19.753	88.643	21.263	19.931	13.473	64.651	49.425	16.155	9.501	64.394	49.235
Pink1-/-	21061	27.165	0	40.252	71.431	16.731	7.003	82.262	9.537	34.318	7.255	54.325	46.85	23.375	37.764	56.089	39.225
Pink1-/-	21063	41.365	0	71.769	26.119	25.558	0	90.403	23.429	45.135	0	8.251	98.487	45.962	4.253	63.965	46.279
Pink1-/-	21064	32.65	0	66.785	30.199	24.652	0	99.797	19.3	37.934	0	4.446	115.677	27.357	7.001	76.577	50.61
Pink1-/-	21065	32.164	3.251	82.729	11.931	22.509	16.16	80.685	16.11	23.889	8.514	70.438	56.727	24.401	15.748	39.065	81.844
Pink1-/-	21066	46.163	2.75	34.018	38.333	38.175	7.829	44.07	30.401	28.918	8.322	43.823	73.925	31.455	11.007	64.595	57.537
Pink1-/-	21067	38.96	5.253	71.608	22.645	25.614	4.249	59.197	45.934	10.004	26.478	16.059	109.46	26.297	16.982	55.995	49.792
Pink1-/-	21068	32.751	0	65.686	24.034	37.209	3.253	64.152	48.476	24.535	4.382	20.833	112.247	20.829	0	90.182	50.86
Pink1-/-	21069	37.768	2.753	67.902	19.996	22.364	6.499	72.384	40.294	31.552	0	70.466	55.857	32.787	3.001	39.779	72.563
Pink1-/-	21070	21.482	0	31.638	27.434	21.282	4.418	57.516	52.612	24.632	5.287	48.796	79.701	3.503	16.436	49.446	91.039
Pink1-/-	21071	16.611	0	48.64	63.807	18.743	0	81.407	36.779	30.325	3.748	87.743	41.15	31.667	1.747	58.69	63.04
Pink1-/-	21072	29.237	7.502	42.89	22.497	26.564	8.633	62.433	42.412	19.47	18.107	37.234	66.151	28.294	7.007	51.917	70.531
Pink1-/-	21073	46.488	0	70.979	8.819	50.084	4.196	77.433	19.552	32.937	11.507	13.608	87.947	27.968	6.751	50.243	59.954
Pink1-/-	21074	38.408	0	75.765	12.934	28.406	16.936	44.348	28.318	35.459	1.749	14.33	107.226	42.528	4.692	41.94	64.038
Pink1-/-	21075	35.389	0	42.052	48.913	21.949	0	100.902	24.21	32.05	0	46.42	76.334	41.562	6.753	65.073	51.789
Pink1-/-	21076	39.042	0	37.208	54.421	10.58	15.364	46.24	70.374	32.644	17.064	49.251	55.042	31.943	29.666	51.026	47.311

## Sheet: NOL Sample Exploration
		THREE MONTHS			FIVE MONTHS			SEVEN MONTHS			NINE MONTHS															SEVEN MONTHS												NINE MONTHS
																													Sample 1			Sample 2			Sample 3
Animal ID	WT	TOTAL LEFT	TOTAL RIGHT	TotalSampleExploration	TOTAL BELOW	TOTAL ABOVE	TotalSampleExploration	TOTAL LEFT	TOTAL RIGHT	TotalSampleExploration	TOTAL BELOW	TOTAL ABOVE	TotalSampleExploration
21087	WT				57.129	34.057	91.186	40.778	28.583	69.361	27.398	37.175	64.573
21088	WT	24.276	35.501	59.777	29.082	13.735	42.817	24.621	27.362	51.983	12.836	22.911	35.747
21089	WT	53.042	48.364	101.406	5.242	10.498	15.74	20.499	27.521	48.02	23.04	17.749	40.789
21090	WT	18.02	50.482	68.502	14.133	27.997	42.13	10.799	15.857	26.656	15.982	25.308	41.29
21091	WT	49.044	19.772	73.851	35.099	30.845	65.944	14.04	24.765	38.805	30.866	30.406	61.272
21092	WT	22.727	56.781	79.508	7.527	15.373	22.9	5.002	8.809	13.811	6.848	25.317	32.165
21093	WT	51.746	47.053	98.799	19.045	41.47	60.515	15.38	16.077	31.457	11.683	17.389	29.072
21094	WT	44.605	68.505	113.11	51.024	55.528	106.552	14.434	26.207	40.641	60.362	63.319	123.681
21061	Pink1-/-	116.098	46.623	162.721	39.511	25.414	64.925	23.149	36.209	59.358	22.257	37.039	59.296
21063	Pink1-/-	87.244	44.681	131.925	20.696	35.129	55.825	19.838	17.595	37.433	7.155	13.584	20.739
21064	Pink1-/-	61.689	118.902	180.591	28.031	25.708	53.739	18.271	10.505	28.776	11.548	14.005	25.553
21065	Pink1-/-	101.772	59.774	161.546	31.752	32.986	64.738	13.301	14.34	27.641	38.58	29.293	67.873
21066	Pink1-/-	52.392	92.215	144.607	23.631	23.641	47.272	43.876	30.486	74.362	41.503	21.658	63.161
21067	Pink1-/-	64.376	30.584	94.96	29.644	30.01	59.654	13.198	28.616	41.814	33.871	15.433	49.304
21068	Pink1-/-	26.494	34.566	61.06	23.668	7.164	30.832	8.131	9.95	18.081	15.655	21.854	37.509
21069	Pink1-/-	47.459	37.003	84.462	22.666	32.191	54.857	16.145	27.243	43.388	22.466	20.933	43.399
21070	Pink1-/-	52.139	93.514	145.653	38.781	22.532	61.313	15.181	10.206	25.387	27.741	26.494	54.235
21071	Pink1-/-	51.204	51.238	102.442	46.279	43.992	90.271	17.993	18.141	36.134	20.294	15.395	35.689
21072	Pink1-/-	60.935	98.518	159.453	26.744	9.827	36.571	13.701	11.705	25.406	27.265	26.152	53.417
21073	Pink1-/-	89.389	47.985	137.374	24.799	18.508	43.307	38.805	11.585	50.39	25.755	43.397	69.152
21074	Pink1-/-	22.815	42.951	65.766	22.344	12.75	35.094	16.151	26.08	42.231	15.924	52.966	68.89
21075	Pink1-/-	46.331	43.438	89.769	18.658	29.954	48.612	10.652	26.484	37.136	22.237	30.824	53.061
21076	Pink1-/-	34.719	58.758	93.477	24.661	24.041	48.702	26.807	9.002	35.809	13.455	12.587	26.042

## Sheet: NOL Test Exploration and DI
		3 Months				5 Months				7 MONTHS				9 months
Animal ID	Group	Novel	Familiar	DI	Test Exploration	Novel	Familiar	DI	Test Exploration	Novel	Familiar	DI	Test Exploration	Novel	Familiar	DI	Test Exploration
21087	WT					34.767	7.883	0.63034	42.65	10.221	3.409	0.49978	13.63	16.075	5.233	0.508823	21.308
21088	WT	1.507	2.237	-0.194979	2.237	9.749	0.495	0.903358	10.244	6.749	2.252	0.49961	9.001	14.742	5.234	0.475971	19.976
21089	WT	21.245	5.494	0.589065	26.739	4.001	1.003	0.599121		7.079	1.747	0.60412	8.826	6.248	8.499	-0.152641	14.747
21090	WT	5.498	2.258	0.417741	7.756			1	17.947	12.251	2.144	0.70212	14.395	4.506	0.751	0.714286	5.257
21091	WT	10.492	1.746	0.714659	12.238	30.126	4.76	0.727111	34.886	5.447	2.295	0.40713	7.742	3.509	2.952	0.0862096	6.461
21092	WT	7.008	7.278	-0.0188996	14.286	8.757	3.758	0.399441	12.515	13.539	5.317	0.43604	18.856	11.213	1.251	0.799262	12.464
21093	WT	8.981	5.732	0.220825	14.713	28.584	5.764	0.664376	34.348	11.47	6.656	0.26559	18.126	12.997	2.492	0.678223	15.489
21094	WT	13.25	10.816	0.101139	24.066	7.668	5.023	0.208415	12.691	7.576	2.759	0.46609	10.335	8.757	4.805	0.291402	13.562
21061	Pink1-/-	22.571	21.721	0.0191908	44.292	13.198	9.656	0.154984	22.854	17.16	10.265	0.25141	27.425	14.238	13.505	0.0264211	27.743
21063	Pink1-/-	47.763	5.271	0.801222	53.034	13.596	10.357	0.135223	23.953	10.917	5.997	0.29088	16.914	10.538	6.265	0.2543	16.803
21064	Pink1-/-	24.022	16.889	0.174354	40.911	10.9	3.602	0.503241	14.502	10.276	10.395	-0.00576	20.671	14.274	5.498	0.44386	19.772
21065	Pink1-/-	33.321	21.56	0.2143	54.881	9.999	12.003	-0.0910826	22.002	11.82	8.232	0.17893	20.052	13.481	10.979	0.102289	24.46
21066	Pink1-/-	25.732	15.406	0.251009	41.138	15.252	10.754	0.17296	26.006	9.996	5.807	0.26508	15.803	10.77	7.003	0.211951	17.773
21067	Pink1-/-	24.2	12.257	0.327591	36.457	16.445	14.241	0.0718243	30.686	7.499	15.344	-0.34343	22.843	5.987	6.513	-0.04208	12.5
21068	Pink1-/-	12.113	9.423	0.124907	21.536	10.997	12.745	-0.0736248	23.742	4.75	3.742	0.1187	8.492	6.258	6.75	-0.0378229	13.008
21069	Pink1-/-	21.335	10.145	0.355464	31.48	9.886	7.636	0.12841	17.522	2.253	2.254	-0.00022	4.507	7.221	5.265	0.156655	12.486
21070	Pink1-/-	33.73	16.075	0.354482	49.805	10.367	10.518	-0.00723007	20.885	7.43	1.75	0.61874	9.18	9.262	9.004	0.0141246	18.266
21071	Pink1-/-	25.09	14.261	0.27519	39.351	18.933	8.509	0.379856	27.442	10.749	5.098	0.3566	15.847	12.185	9.247	0.137085	21.432
21072	Pink1-/-	20.018	32.002	-0.230373	52.02	12.444	2.006	0.722353	14.45	9.59	5.79	0.24707	15.38	9.776	9.46	0.0164275	19.236
21073	Pink1-/-	12.379	12.209	0.00691394	24.588	12.386	11.752	0.0262656	24.138	11.399	12.732	-0.05524	24.131	13.484	10.998	0.101544	24.482
21074	Pink1-/-	8.979	5.25	0.26207	14.229	11.493	9.496	0.0951451	20.989	8.008	10.757	-0.1465	18.765	11.004	17.49	-0.227627	28.494
21075	Pink1-/-	18.544	12.742	0.18545	31.286	14.489	7.974	0.290032	22.463	19.136	6.853	0.47262	25.989	13.229	8.241	0.232324	21.47
21076	Pink1-/-	16.238	11.247	0.18159	27.485	9.26	8.023	0.0715732	17.283					9.499	4.758	0.332538	14.257

## Sheet: NOL OtherBehaviors
		3 MONTHS					5 MONTHS					7 MONTHS					9 MONTHS
Animal ID	Group	AMBULATION	GROOMING	REARING	STATIONARY	Test Exploration	AMBULATION	GROOMING	REARING	STATIONARY	Test Exploration	AMBULATION	GROOMING	REARING	STATIONARY	Test Exploration	AMBULATION	GROOMING	REARING	STATIONARY	Test Exploration
21087	WT	38.744	41.873	19.101	45.412	34.276	27.506	12.494	43.95	50.076	42.65	29.556	11.383	62.996	60.86	13.63	35.617	9.032	65.865	47.928	21.308
21088	WT	24.45	33.954	16.178	95.466	2.237	12.851	27.45	1.951	124.433	10.244	16.25	46.999	21.13	86.098	9.001	30.049	25.739	18.098	86.067	19.976
21089	WT	46.641	7.251	64.08	34.638	26.739						22.229	10.5	119.597	17.272	8.826	21.244	36.636	38.886	26.882	14.747
21090	WT	37.171	16.501	40.093	77.456	7.756	42.998	7.997	82.951	25.985	17.947	16.469	30.197	54.469	64.527	14.395	19.787	59.913	33.019	61.753	5.257
21091	WT	35.206	39.501	35.61	57.246	12.238	25.987	33.412	58.055	26.643	34.886	24.661	47.375	50.864	48.6	7.742	19.03	32.993	74.495	45.791	6.461
21092	WT	44.857	29.999	36.6	53.886	14.286	31.92	11.499	55.238	65.252	12.515	35.248	11.5	93.305	20.524	18.856	26.827	13.751	95.072	31.79	12.464
21093	WT	38.824	30.261	30.019	67.151	14.713	25.753	14.503	26.098	75.222	34.348	42.394	16.5	48.041	54.615	18.126	23.407	22.246	62.281	55.093	15.489
21094	WT	32.642	11.993	53.958	56.975	24.066	36.493	10.504	42.252	79.689	12.691	35.519	3	94.434	37.435	10.335	28.05	17.947	75.052	45.066	13.562
21061	Pink1-/-	55.852	0	56.76	22.469	44.292	32.47	10.745	88.387	23.838	22.854	30.105	0	77.556	44.092	27.425	29.482	10.751	68.493	41.023	27.743
21063	Pink1-/-	32.116	0	73.195	27.866	53.034	36.382	0	100.437	15.655	23.953	32.48	0	38.931	89.653	16.914	33.17	4.75	95.924	28.141	16.803
21064	Pink1-/-	53.686	4.25	41.994	39.962	40.911	39.283	0.749	104.338	18.721	14.502	45.389	0	18.974	92.642	20.671	21.86	4.75	76.031	57.079	19.772
21065	Pink1-/-	44.575	13.754	57.225	18.123	54.881	39.72	15.245	64.294	38.411	22.002	35.269	9.5	81.767	30.587	20.052	31.939	15	58.218	47.351	24.46
21066	Pink1-/-	37.894	7.997	44.331	47.27	41.138	25.526	7.255	71.564	48.871	26.006	36.916	11.385	80.787	34.032	15.803	29.693	8.506	88.155	33.361	17.773
21067	Pink1-/-	40.668	5.248	66.053	27.962	36.457	51.537	8.002	53.819	35.879	30.686	37.094	7	84.447	27.045	22.843	31.753	13.32	76.549	45.623	12.5
21068	Pink1-/-	36.022	8.996	56.358	59.141	21.536	43.185	5	53.26	54.159	23.742	49.132	0	59.956	61.343	8.492	18.31	3.002	69.252	75.419	13.008
21069	Pink1-/-	52.337	2.501	62.935	32.015	31.48	53.947	0	80.44	27.269	17.522	42.82	2.5	105.515	21.333	4.507	27.699	0	73.519	65.402	12.486
21070	Pink1-/-	35.521	0	67.629	26.498	49.805	36.824	0	101.799	20.238	20.885	35.915	5.004	78.492	49.33	9.18	31.276	1.744	68.43	59.521	18.266
21071	Pink1-/-	39.02	0	79.568	19.534	39.351	30.795	0	96.934	24.002	27.442	25.401		91.327	47.096	15.847	19.206	1.248	93.807	43.803	21.432
21072	Pink1-/-	42.387	11.879	29.916	47.791	52.02	46.316	2.002	71.936	44.42	14.45	40.474	8.882	60.593	53.594	15.38	37.793	5.249	46.935	69.796	19.236
21073	Pink1-/-	37.541	0	102.737	19.23	24.588	28.223	0	108.449	17.866	24.138	45.107	0	32.056	77.385	24.131	42.689	4.202	79.384	28.505	24.482
21074	Pink1-/-	48.914	0	75.349	43.447	14.229	44.566	8.201	81.304	23.171	20.989	30.724	0	53.586	76.104	18.765	36.252	0	68.089	46.407	28.494
21075	Pink1-/-	54.501	0	67.433	34.689	31.286	39.515	3.134	75.2	38.361	22.463	44.471	0	57.783	50.434	25.989	37.255	0	67.063	54.136	21.47
21076	Pink1-/-	60.946	5.004	59.497	36.474	27.485	39.096	16.497	57.685	46.115	17.283						32.242	11.53	78.723	42.423	14.257

## Sheet: OiP Sample Trials
		3 months	3 months	3 months	3 months	3 months	5 months	5 months	5 months	5 months	5 months	7 months	7 months	7 months	7 months	7 months	9 months	9 months	9 months	9 months	9 months					3 months	3 months	3 months	3 months		5 months	5 months	5 months	5 months		7 months	7 months	7 months	7 months		9 months	9 months	9 months	9 months
		Total					Total					Total					Total							Animal ID	Group	0bject1	0bject2	0bject3	0bject4		0bject1	0bject2	0bject3	0bject4		0bject1	0bject2	0bject3	0bject4		0bject1	0bject2	0bject3	0bject4
Animal ID	Group	TopLeft	TopRight	BottomLeft	BottomRight	Total Sample Exploration	TopLeft	TopRight	BottomLeft	BottomRight	Total Sample Exploration	TopLeft	TopRight	BottomLeft	BottomRight	Total Sample Exploration	TopLeft	TopRight	BottomLeft	BottomRight	Total Sample Exploration			21087	WT	33.735	42.438	19.878	49.235		38.19	30.757	23.272	36.668		18.231	18.431	24.766	33.061		39.772	9.566	15.353	27.468
21087	WT	33.735	21.928	42.438	19.878	117.979	23.272	36.668	38.19	30.757	128.887	18.231	18.431	24.766	33.061	94.489	39.772	9.566	15.353	27.468	92.159			21088	WT	18.256	41.744	20.614	45.169		23.217	13.939	25.574	31.404		11.737	42.013	7.024	6.736		7.778	29.02	6.009	19.491
21088	WT	18.256	17.213	41.744	20.614	97.827	23.217	13.939	25.574	31.404	94.134	42.013	11.737	6.736	7.024	67.51	29.02	7.778	19.491	6.009	62.298			21089	WT	21.496	24.261	26.667	21.496		49.703	25.135	27.511	23.007		25.233	23.023	22.033	15.249		28.75	37.909	15.746	16.701
21089	WT	49.235	26.667	24.261	21.496	121.659	49.703	25.135	27.511	23.007	125.356	23.023	25.233	22.033	15.249	85.538	15.746	28.75	16.701	37.909	99.106			21090	WT	21.102	10.934	25.447	21.102		34.552	34.962	15.757	34.234		7.124	29.823	21.639	28.333		21.146	4.731	25.132	16.977
21090	WT	45.169	25.447	10.934	21.102	102.652	15.757	34.234	34.552	34.962	119.505	29.823	7.124	21.639	28.333	86.919	25.132	21.146	16.977	4.731	67.986			21091	WT	31.269	19.439	16.979	15.969		24.758	17.012	35.726	18.586		13.006	17.727	7.246	15.49		23.825	9.842	15.256	9.267
21091	WT	31.269	16.979	19.439	15.969	83.656	35.726	18.586	24.758	17.012	96.082	7.246	15.49	13.006	17.727	53.469	9.267	9.842	15.256	23.825	58.19			21092	WT	32.462	5.732	10.68	11.542		10.47	22.497	8.492	18.317		22.998	12.503	27.96	34.327		11.752	9.026	14.279	14.698
21092	WT	32.462	10.68	5.732	11.542	60.416	8.492	18.317	10.47	22.497	59.776	27.96	34.327	22.998	12.503	97.788	14.698	9.026	14.279	11.752	49.755			21093	WT	22.046	14.121	32.291	19.314		26.771	34.491	40.244	11.374		8.74	28.549	31.493	22.52		30.27	7.258	18.802	24.002
21093	WT	22.046	32.291	19.314	14.121	87.772	26.771	34.491	40.244	11.374	112.88	22.52	31.493	8.74	28.549	91.302	7.258	24.002	30.27	18.802	80.332			21094	WT	7.387	8.267	32.582	8.746		26.505	26.236	53.864	44.938		16.217	22.149	45.224	21.512		39.535	24.319	25.773	43.154
21094	WT	7.387	32.582	8.746	8.267	56.982	26.505	26.236	53.864	44.938	151.543	45.224	21.512	22.149	16.217	105.102	24.319	43.154	39.535	25.773	132.781			21061	Pink1-/-	38.524	41.167	55.555	39.769		45.311	9.275	27.847	26.516							20.695	18.995	9.77	22.532
21061	Pink1-/-	55.555	41.167	39.769	38.524	175.015	27.847	45.311	26.516	9.275	108.949						18.995	22.532	9.77	20.695	71.992			21063	Pink1-/-	16.913	26.229	38.67	25.826		9.536	10.254	29.69	36.194							20.778	10.519	18.752	27.747
21063	Pink1-/-	38.67	26.229	16.913	25.826	107.638	36.194	9.536	29.69	10.254	85.674						27.747	10.519	18.752	20.778	77.796			21064	Pink1-/-	20.265	27.163	58.289	20.294		18.635	28.62	13.223	10.28		8.301	19.788	22.733	10.315		17.53	12.384	12.768	22.688
21064	Pink1-/-	58.289	27.163	20.265	20.294	126.011	13.223	28.62	10.28	18.635	70.758	19.788	22.733	10.315	8.301	61.137	22.688	12.384	12.768	17.53	65.37			21065	Pink1-/-	30.194	29.953	38.062	23.793		16.716	15.774	14.256	24.441		12.727	11.911	15.53	18.203		40.014	21.983	15.756	21.272
21065	Pink1-/-	29.953	38.062	23.793	30.194	122.002	24.441	15.774	14.256	16.716	71.187	15.53	11.911	12.727	18.203	58.371	21.983	21.272	40.014	15.756	99.025			21066	Pink1-/-	23.282	29.26	73.513	25.197		29.404	11.79	18.467	23.01		10.227	25.93	26.862	35.379		23.477	20.256	14.629	20.763
21066	Pink1-/-	29.26	73.513	25.197	23.282	151.252	18.467	29.404	23.01	11.79	82.671	26.862	25.93	35.379	10.227	98.398	20.256	20.763	23.477	14.629	79.125			21067	Pink1-/-	31.392	20.48	37.602	30.777		26.005	11.233	20.694	29.797		23.176	10.514	20.138	19.057		23.348	27.515	14.316	15.102
21067	Pink1-/-	31.392	30.777	20.48	37.602	120.251	29.797	26.005	20.694	11.233	87.729	19.057	23.176	20.138	10.514	72.885	23.348	14.316	27.515	15.102	80.281			21068	Pink1-/-	13.238	20.81	27.574	26.814		16.03	18.487	20.484	26.741		16.754	22.265	22.936	29.019		26.294	10.052	11.057	13.921
21068	Pink1-/-	13.238	26.814	20.81	27.574	88.436	26.741	16.03	20.484	18.487	81.742	29.019	16.754	22.265	22.936	90.974	26.294	11.057	10.052	13.921	61.324			21069	Pink1-/-	12.492	32.023	48.773	28.532		30.074	20.027	15.469	34.798		16.622	10.761	19.831	11.751		30.906	16.812	15.362	21.432
21069	Pink1-/-	12.492	28.532	48.773	32.023	121.82	34.798	20.027	15.469	30.074	100.368	11.751	16.622	10.761	19.831	58.965	21.432	15.362	16.812	30.906	84.512			21070	Pink1-/-	41.754	24.446	19.669	33.058		25.008	21.746	20.465	33.01		16.521	16.773	17.45	23.628		18.757	25.286	16.37	25.758
21070	Pink1-/-	19.669	33.058	41.754	24.446	118.927	33.01	21.746	20.465	25.008	100.229	23.628	16.521	17.45	16.773	74.372	25.758	16.37	25.286	18.757	86.171			21071	Pink1-/-	64.063	46.721	26.469	32.075		22.745	26.526	11.755	30.217		10.157	16.052	16.178	10.179		27.49	8.991	12.267	21.273
21071	Pink1-/-	32.075	26.469	46.721	64.063	169.328	11.755	26.526	30.217	22.745	91.243	10.179	10.157	16.052	16.178	52.566	21.273	8.991	27.49	12.267	70.021			21072	Pink1-/-	62.458	31.122	21.974	23.504		11.771	15.225	25.515	17.978							23.025	20.75	10.986	18.524
21072	Pink1-/-	23.504	21.974	31.122	62.458	139.058	17.978	11.771	25.515	15.225	70.489						18.524	20.75	23.025	10.986	73.285			21073	Pink1-/-	51.193	21.081	21.573	45.626		27.232	19.497	19.737	12.441		9.497	16.264	25.974	17.476		4.484	7.761	4.497	13.509
21073	Pink1-/-	21.573	45.626	51.193	21.081	139.473	19.737	19.497	12.441	27.232	78.907	9.497	17.476	25.974	16.264	69.211	4.497	13.509	7.761	4.484	30.251			21074	Pink1-/-	30.581	30.019	20.737	26.522		33.782	17.301	29.164	22.771		10.035	47.384	23.028	18.74		18.186	23.495	22.772	40.855
21074	Pink1-/-	20.737	26.522	30.581	30.019	107.859	29.164	17.301	22.771	33.782	103.018	10.035	18.74	47.384	23.028	99.187	22.772	40.855	23.495	18.186	105.308			21075	Pink1-/-	32.542	33.039	14.977	22.486		35.011	17.208	28.006	13.006		20.551	35.812	17.002	21.755		21.004	15.008	44.767	20.416
21075	Pink1-/-	33.039	22.486	32.542	14.977	103.044	35.011	17.208	28.006	13.006	93.231	20.551	35.812	21.755	17.002	95.12	15.008	44.767	20.416	21.004	101.195			21076	Pink1-/-	41.554	31.143	17.589	25.703		23.474	27.5	15.78	29.195		11.973	18.529	22.233	12.07		12.993	13.996	35.223	8.734
21076	Pink1-/-	31.143	25.703	41.554	17.589	115.989	15.78	29.195	23.474	27.5	95.949	18.529	11.973	22.233	12.07	64.805	35.223	13.996	12.993	8.734	70.946

## Sheet: OiP DI and Test Exploration
		3 months				5 months				7 months				9 months
Animal ID	Group	Novel Side	Familiar Side	DI	Test Exploration	Novel Side	Familiar Side	DI	Test Exploration	Novel Side	Familiar Side	DI	Test Exploration	Novel Side	Familiar Side	Test Exploration	DI
21087	WT	10.502	5.429	0.318436	15.931	16.484	13.503	0.0994097	29.987	17.225	8.503	0.339008	25.728	13.442	2.777	16.219	0.657562
21088	WT	12.517	8.004	0.219921	20.521	19.305	8.638	0.381741	27.943	1.997	6.5	-0.529952	8.497	4.469	2.527	6.996	0.277587
21089	WT	22.29	6.509	0.54797	28.799	12.931	10.215	0.117342	23.146	1.492	0.507	0.492746	1.999	12.547	6.584	19.131	0.311693
21090	WT	16.203	7.264	0.380918	23.467	18.231	10.431	0.272137	28.662	4.753	0.748	0.728049	5.501	15.81	4.253	20.063	0.576035
21091	WT	5.442	11.426	-0.354755	16.868	10.234	3.247	0.518285	13.481	18.506	1.549	0.845525	20.055	6.982	4.263	11.245	0.241796
21092	WT	17.32	9.199	0.306233	26.519	4.277	3.217	0.141446	7.494	7.96	5.247	0.205421	13.207	4.989	1.671	6.66	0.498198
21093	WT	23.964	14.958	0.231386	38.922	8.752	4.827	0.289049	13.579	10.753	6.258	0.264241	17.011	5.841	3.93	9.771	0.195579
21094	WT	24.134	28.433	-0.0817813	52.567	24.835	7.776	0.523106	32.611	25.381	1.24	0.90684	26.621	21.573	14.417	35.99	0.198833
21061	Pink1-/-	7.583	12.76	-0.254486	20.343	21.014	10.735	0.323758	31.749					9.508	5.5	15.008	0.267058
21063	Pink1-/-	23.762	25.99	-0.0447821	49.752	9.823	15.956	-0.237907	25.779					6.028	4.513	10.541	0.143725
21064	Pink1-/-	31.224	4.512	0.747482	35.736	3.484	2.507	0.163078	5.991	5.002	5.246	-0.0238095	10.248	10.687	2.27	12.957	0.64961
21065	Pink1-/-	9.001	4.505	0.332889	13.506	3.733	6.497	-0.270186	10.23	4.71	13.529	-0.483524	18.239	5.269	13.431	18.7	-0.436471
21066	Pink1-/-	14.421	7.221	0.332686	21.642	11.703	7.009	0.250855	18.712	3.248	17.873	-0.692439	21.121	5.25	10.015	15.265	-0.312152
21067	Pink1-/-	19.511	6.75	0.48593	26.261	12.793	7.217	0.278661	20.01	5.27	7.277	-0.159959	12.547	16.543	11.491	28.034	0.18021
21068	Pink1-/-	18.724	5.749	0.530176	24.473	7.79	3.483	0.382063	11.273	12.002	9.973	0.0923322	21.975	7.476	19.007	26.483	-0.435411
21069	Pink1-/-					4.101	7.76	-0.30849	11.861	6.759	9.257	-0.155969	16.016	2.979	11.284	14.263	-0.582276
21070	Pink1-/-	11.206	11.512	-0.0134695	22.718	2.721	6.339	-0.399338	9.06	8.088	6.259	0.127483	14.347	9.502	8.872	18.374	0.0342876
21071	Pink1-/-	25.483	3.261	0.7731	28.744	8.755	11.017	-0.114404	19.772	3.231	3.496	-0.0393935	6.727	2.977	10.525	13.502	-0.559028
21072	Pink1-/-	10.371	5.512	0.305925	15.883	7.769	1.422	0.690567	9.191					2.754	1.754	4.508	0.221828
21073	Pink1-/-	17.046	19.096	-0.0567207	36.142	7.802	5.505	0.172616	13.307	7.483	7.781	-0.0195231	15.264	5.022	10.069	15.091	-0.334438
21074	Pink1-/-	16.413	11.761	0.165117	28.174	32.946	12.055	0.464234	45.001	0.998	4.506	-0.637355	5.504	14.494	34.339	48.833	-0.406385
21075	Pink1-/-	14.196	21.76	-0.210368	35.956	8.755	7.06	0.107177	15.815	9.491	11.985	-0.11613	21.476	12.253	12.189	24.442	-0.334498
21076	Pink1-/-	18.991	17.811	0.0320635	36.802	14.5	15.811	-0.0432516	30.311	16.729	5.016	0.538653	21.745	14.163	10.99	25.153	-0.39186

## Sheet: OiP OtherBehaviors
		3 months	3 months	3 months	3 months	3 months	5 months	5 months	5 months	5 months	5 months	7 months	7 months	7 months	7 months	7 months	7 months	9 months	9 months	9 months	9 months
Animal ID	Group	Ambulation	Grooming	Rearing	Stationary	TotalExploration	Ambulation	Grooming	Rearing	Stationary	Total Exploration	Ambulation	Grooming	Rearing	Stationary	Total Exploration	Ambulation	Grooming	Rearing	Stationary	Total Exploration
21087	WT	50.597	0	103.026	8.667	15.931	23.593	3.246	99.364	22.266	29.987	30.804	0	77.18	46.288	25.728	37.698	8.01	98.584	20.736	16.219
21088	WT	40.224	5.998	93.121	15.443	20.521	41.439	3.251	73.476	31.725	27.943	13.257	18.252	17.009	122.731	8.497	27.301	36.854	40.118	65.716	6.996
21089	WT	44.105	0	89.518	16.342	28.799	36.443	34.756	60.552	23.723	23.146					2	21.554	23.742	75.089	21.511	19.131
21090	WT	28.979	0	100.495	24.659	23.467	44.384	1.448	95.212	9.376	28.662	32.987	0	83.442	45.51	5.501	23.63	24.507	45.733	60.056	20.063
21091	WT	15.296	72.937	57.485	16.129	16.868	26.426	18.889	43.926	76.402	13.481	25.652	34.877	67.59	31.539	20.055	28.26	23.488	69.907	44.401	11.245
21092	WT	38.405	14.494	61.548	37.099	26.519	41.042	0	121.204	8.772	7.494	32.668	20.075	101.145	12.631	13.207	30.619	22.751	93.113	28.917	6.66
21093	WT	40.637	2.557	72.875	24.144	38.922	45.929	22.3	52.972	46.46	13.579	25.99	43.24	21.796	73.262	17.011	40.869	21.74	71.191	36.161	9.771
21094	WT	54.565	0	48.865	20.214	52.567	36.338	2.198	81.953	25.496	32.611	33.93	7.255	82.578	29.349	26.621	28.996	0	71.037	44.589	35.99
21061	Pink1-/-	33.463	0	104.726	19.23	20.343	28.339	28.505	65.95	24.466	31.749						31.606	25.004	73.085	35.297	15.008
21063	Pink1-/-	28.872	0	65.727	25.846	49.752	36.479	0	90.26	25.361	25.779						38.136	4.51	88.294	38.686	10.541
21064	Pink1-/-	37.695	0	80.674	24.052	35.736	35.461	0	126.403	11.505	5.991	18.821	2.001	24.111	123.531	10.248	37.91	4.005	57.404	67.944	12.957
21065	Pink1-/-	33.156	14.244	69.906	48.518	13.506	34.821	10.706	102.586	18.334	10.23	27.93	32.424	59.478	41.041	18.239	31.131	1.884	87.948	40.107	18.7
21066	Pink1-/-	30.973	0	94.244	32.143	21.642	28.676	0	108.624	18.779	18.712	35.693	1.913	72.326	48.947	21.121	39.223	4.501	86.777	30.712	15.265
21067	Pink1-/-	41.476	1.667	78.293	30.803	26.261	35.313	8.019	85.035	29.643	20.01	43.724	0	97.847	25.443	12.547	32.428	12.251	61.249	46.056	28.034
21068	Pink1-/-	32.134	0	59.975	61.676	24.473	40.426	4.251	83.794	39.589	11.273	25.239	0	92.383	40.403	21.975	21.424	0	101.068	26.431	26.483
21069	Pink1-/-						30.13	0	124.232	13.26	11.861	28.948	0	121.562	13.475	16.016	21.835	0	120.318	23.566	14.263
21070	Pink1-/-	38.8	0	90.298	23.046	22.718	22.139	2.196	110.939	35.217	9.06	22.747	0	81.65	61.001	14.347	31.676	9.23	72.197	48.278	18.374
21071	Pink1-/-	28.461	0	97.324	21.914	28.744	20.596	0	110.411	29.002	19.772	20.699	0	115.501	36.187	6.727	33.836	0	83.919	47.171	13.502
21072	Pink1-/-	33.683	0	93.275	36.376	15.883	25.426	0	109.652	36.962	9.191										4.508
21073	Pink1-/-	74.692	0	45.485	22.184	36.142	40.985	9.505	105.143	11.044	13.307	31.234	0	22.288	111.206	15.264	36.769	10.506	80.761	36.019	15.091
21074	Pink1-/-	39.993	2.502	39.338	69.234	28.174	28.256	7.499	77.123	22.213	45.001	32.79	0	14.939	126.263	5.504	23.437	6.258	67.578	32.446	48.833
21075	Pink1-/-	45.232	0	84.971	12.743	35.956	37.491	0	91.031	35.165	15.815	45.244	0	48.637	64.889	21.476	30.81	4.998	79.402	40.097	24.442
21076	Pink1-/-	40.637	15.443	61.921	24.897	36.802	46.638	3.501	68.195	31.635	30.311	25.391	0	70.139	61.798	21.745	36.372	11.136	63.369	45.465	25.153

[truncated: 3 more sheets: EPM, Grip Strength, Tapered Balance Beam]
